# Supplementary material for: Openly available illustrations as tools to describe eukaryotic microbial diversity
Source: PLoS Biol. 2023 Nov 21;21(11):e3002395. doi: 10.1371/journal.pbio.3002395 (PMC10662721; doi:10.1371/journal.pbio.3002395)
Supplement: S5 File — (ZIP) [file pbio.3002395.s005.zip]

Archive with 70 entries (69 files):
- 2023 Pictures SVG files/
- __MACOSX/._2023 Pictures SVG files
- 2023 Pictures SVG files/2023 PolycystineINTRA.svg
- __MACOSX/2023 Pictures SVG files/._2023 PolycystineINTRA.svg
- 2023 Pictures SVG files/2023 Myxogastrid.svg
- __MACOSX/2023 Pictures SVG files/._2023 Myxogastrid.svg
- 2023 Pictures SVG files/2023 Haptophyte.svg
- __MACOSX/2023 Pictures SVG files/._2023 Haptophyte.svg
- 2023 Pictures SVG files/2023 Parabasalian.svg
- __MACOSX/2023 Pictures SVG files/._2023 Parabasalian.svg
- 2023 Pictures SVG files/2023 Ciliate.svg
- __MACOSX/2023 Pictures SVG files/._2023 Ciliate.svg
- 2023 Pictures SVG files/2023 Cercomonad.svg
- __MACOSX/2023 Pictures SVG files/._2023 Cercomonad.svg
- 2023 Pictures SVG files/2023 Jakobid.svg
- __MACOSX/2023 Pictures SVG files/._2023 Jakobid.svg
- 2023 Pictures SVG files/2023 Figure S3 Thumbnails.svg
- __MACOSX/2023 Pictures SVG files/._2023 Figure S3 Thumbnails.svg
- 2023 Pictures SVG files/2023 Prasinophyte.svg
- __MACOSX/2023 Pictures SVG files/._2023 Prasinophyte.svg
- 2023 Pictures SVG files/2023 Charophyte.svg
- __MACOSX/2023 Pictures SVG files/._2023 Charophyte.svg
- 2023 Pictures SVG files/2023 Chlorarachniophyte.svg
- __MACOSX/2023 Pictures SVG files/._2023 Chlorarachniophyte.svg
- 2023 Pictures SVG files/2023 Figure 1 Tree.svg
- __MACOSX/2023 Pictures SVG files/._2023 Figure 1 Tree.svg
- 2023 Pictures SVG files/2023 Centrohelid.svg
- __MACOSX/2023 Pictures SVG files/._2023 Centrohelid.svg
- 2023 Pictures SVG files/2023 Oxymonad.svg
- __MACOSX/2023 Pictures SVG files/._2023 Oxymonad.svg
- 2023 Pictures SVG files/2023 Arcellinid.svg
- __MACOSX/2023 Pictures SVG files/._2023 Arcellinid.svg
- 2023 Pictures SVG files/2023 PolycystineWHOLE.svg
- __MACOSX/2023 Pictures SVG files/._2023 PolycystineWHOLE.svg
- 2023 Pictures SVG files/2023 Oomycete.svg
- __MACOSX/2023 Pictures SVG files/._2023 Oomycete.svg
- 2023 Pictures SVG files/2023 Oomycete Invasion.svg
- __MACOSX/2023 Pictures SVG files/._2023 Oomycete Invasion.svg
- 2023 Pictures SVG files/2023 Diatom.svg
- __MACOSX/2023 Pictures SVG files/._2023 Diatom.svg
- 2023 Pictures SVG files/2023 Heterolobosean.svg
- __MACOSX/2023 Pictures SVG files/._2023 Heterolobosean.svg
- 2023 Pictures SVG files/2023 Bicosoecid.svg
- __MACOSX/2023 Pictures SVG files/._2023 Bicosoecid.svg
- 2023 Pictures SVG files/2023 Apicomplexan.svg
- __MACOSX/2023 Pictures SVG files/._2023 Apicomplexan.svg
- 2023 Pictures SVG files/2023 Figure 4 Montage.svg
- __MACOSX/2023 Pictures SVG files/._2023 Figure 4 Montage.svg
- 2023 Pictures SVG files/2023 Glaucophyte.svg
- __MACOSX/2023 Pictures SVG files/._2023 Glaucophyte.svg
- 2023 Pictures SVG files/2023 Rhodophyte.svg
- __MACOSX/2023 Pictures SVG files/._2023 Rhodophyte.svg
- 2023 Pictures SVG files/2023 Kinetoplastid.svg
- __MACOSX/2023 Pictures SVG files/._2023 Kinetoplastid.svg
- 2023 Pictures SVG files/2023 EuglyphidYEpk.svg
- __MACOSX/2023 Pictures SVG files/._2023 EuglyphidYEpk.svg
- 2023 Pictures SVG files/2023 Dinoflagellate.svg
- __MACOSX/2023 Pictures SVG files/._2023 Dinoflagellate.svg
- 2023 Pictures SVG files/2023 Foram.svg
- __MACOSX/2023 Pictures SVG files/._2023 Foram.svg
- 2023 Pictures SVG files/2023 Lobosean.svg
- __MACOSX/2023 Pictures SVG files/._2023 Lobosean.svg
- 2023 Pictures SVG files/2023 Eugenid.svg
- __MACOSX/2023 Pictures SVG files/._2023 Eugenid.svg
- 2023 Pictures SVG files/2023 Synurophyte.svg
- __MACOSX/2023 Pictures SVG files/._2023 Synurophyte.svg
- 2023 Pictures SVG files/2023 Cryptomonad.svg
- __MACOSX/2023 Pictures SVG files/._2023 Cryptomonad.svg
- 2023 Pictures SVG files/2023 Diplomonad.svg
- __MACOSX/2023 Pictures SVG files/._2023 Diplomonad.svg
