# Supplementary material for: Openly available illustrations as tools to describe eukaryotic microbial diversity
Source: PLoS Biol. 2023 Nov 21;21(11):e3002395. doi: 10.1371/journal.pbio.3002395 (PMC10662721; doi:10.1371/journal.pbio.3002395)
Supplement: S6 File — (ZIP) [file pbio.3002395.s006.zip]

Archive with 70 entries (69 files):
- 2023 Pictures JPG files/
- __MACOSX/._2023 Pictures JPG files
- 2023 Pictures JPG files/2023 Diatom.jpg
- __MACOSX/2023 Pictures JPG files/._2023 Diatom.jpg
- 2023 Pictures JPG files/2023 Oomycete.jpg
- __MACOSX/2023 Pictures JPG files/._2023 Oomycete.jpg
- 2023 Pictures JPG files/2023 Oomycete Invasion.jpg
- __MACOSX/2023 Pictures JPG files/._2023 Oomycete Invasion.jpg
- 2023 Pictures JPG files/2023 Oxymonad.jpg
- __MACOSX/2023 Pictures JPG files/._2023 Oxymonad.jpg
- 2023 Pictures JPG files/2023 Arcellinid.jpg
- __MACOSX/2023 Pictures JPG files/._2023 Arcellinid.jpg
- 2023 Pictures JPG files/2023 PolycystineWHOLE.jpg
- __MACOSX/2023 Pictures JPG files/._2023 PolycystineWHOLE.jpg
- 2023 Pictures JPG files/2023 Centrohelid.jpg
- __MACOSX/2023 Pictures JPG files/._2023 Centrohelid.jpg
- 2023 Pictures JPG files/2023 Chlorarachniophyte.jpg
- __MACOSX/2023 Pictures JPG files/._2023 Chlorarachniophyte.jpg
- 2023 Pictures JPG files/2023 Figure 1 Tree.jpg
- __MACOSX/2023 Pictures JPG files/._2023 Figure 1 Tree.jpg
- 2023 Pictures JPG files/2023 Charophyte.jpg
- __MACOSX/2023 Pictures JPG files/._2023 Charophyte.jpg
- 2023 Pictures JPG files/2023 Prasinophyte.jpg
- __MACOSX/2023 Pictures JPG files/._2023 Prasinophyte.jpg
- 2023 Pictures JPG files/2023 Figure S3 Thumbnails.jpg
- __MACOSX/2023 Pictures JPG files/._2023 Figure S3 Thumbnails.jpg
- 2023 Pictures JPG files/2023 Jakobid.jpg
- __MACOSX/2023 Pictures JPG files/._2023 Jakobid.jpg
- 2023 Pictures JPG files/2023 Cercomonad.jpg
- __MACOSX/2023 Pictures JPG files/._2023 Cercomonad.jpg
- 2023 Pictures JPG files/2023 Ciliate.jpg
- __MACOSX/2023 Pictures JPG files/._2023 Ciliate.jpg
- 2023 Pictures JPG files/2023 Parabasalian.jpg
- __MACOSX/2023 Pictures JPG files/._2023 Parabasalian.jpg
- 2023 Pictures JPG files/2023 PolycystineINTRA.jpg
- __MACOSX/2023 Pictures JPG files/._2023 PolycystineINTRA.jpg
- 2023 Pictures JPG files/2023 Myxogastrid.jpg
- __MACOSX/2023 Pictures JPG files/._2023 Myxogastrid.jpg
- 2023 Pictures JPG files/2023 Haptophyte.jpg
- __MACOSX/2023 Pictures JPG files/._2023 Haptophyte.jpg
- 2023 Pictures JPG files/2023 Cryptomonad.jpg
- __MACOSX/2023 Pictures JPG files/._2023 Cryptomonad.jpg
- 2023 Pictures JPG files/2023 Diplomonad.jpg
- __MACOSX/2023 Pictures JPG files/._2023 Diplomonad.jpg
- 2023 Pictures JPG files/2023 Synurophyte.jpg
- __MACOSX/2023 Pictures JPG files/._2023 Synurophyte.jpg
- 2023 Pictures JPG files/2023 Eugenid.jpg
- __MACOSX/2023 Pictures JPG files/._2023 Eugenid.jpg
- 2023 Pictures JPG files/2023 Lobosean.jpg
- __MACOSX/2023 Pictures JPG files/._2023 Lobosean.jpg
- 2023 Pictures JPG files/2023 Foram.jpg
- __MACOSX/2023 Pictures JPG files/._2023 Foram.jpg
- 2023 Pictures JPG files/2023 Dinoflagellate.jpg
- __MACOSX/2023 Pictures JPG files/._2023 Dinoflagellate.jpg
- 2023 Pictures JPG files/2023 Rhodophyte.jpg
- __MACOSX/2023 Pictures JPG files/._2023 Rhodophyte.jpg
- 2023 Pictures JPG files/2023 Kinetoplastid.jpg
- __MACOSX/2023 Pictures JPG files/._2023 Kinetoplastid.jpg
- 2023 Pictures JPG files/2023 EuglyphidYEpk.jpg
- __MACOSX/2023 Pictures JPG files/._2023 EuglyphidYEpk.jpg
- 2023 Pictures JPG files/2023 Glaucophyte.jpg
- __MACOSX/2023 Pictures JPG files/._2023 Glaucophyte.jpg
- 2023 Pictures JPG files/2023 Figure 4 Montage.jpg
- __MACOSX/2023 Pictures JPG files/._2023 Figure 4 Montage.jpg
- 2023 Pictures JPG files/2023 Apicomplexan.jpg
- __MACOSX/2023 Pictures JPG files/._2023 Apicomplexan.jpg
- 2023 Pictures JPG files/2023 Bicosoecid.jpg
- __MACOSX/2023 Pictures JPG files/._2023 Bicosoecid.jpg
- 2023 Pictures JPG files/2023 Heterolobosean.jpg
- __MACOSX/2023 Pictures JPG files/._2023 Heterolobosean.jpg
